# Supplementary material for: Impact of genotypes, environmental stresses, and genotype by environment interactions on growth and yield of quinoa at flowering stage
Source: PLoS One. 2025 Sep 2;20(9):e0331652. doi: 10.1371/journal.pone.0331652 (PMC12404383; doi:10.1371/journal.pone.0331652)
Supplement: S1 Table — (XLSX) [file pone.0331652.s001.xlsx]

## Sheet: Raw
ENV	GEN	REP	PH	NOL	NOB	SPAD	LA	FW	DW	LP	P1000	IY
E1	G1	1	101	34	30	63.2	484.24	39.6257	10.6346	15.2	3.5486	3.7877
E1	G1	2	108	33	27	66.5	492.91	35.8535	10.4125	13.5	3.4641	4.4874
E1	G1	3	110	35	32	58.5	496.92	37.5901	10.2316	13.2	3.9872	5.287
E1	G1	4	91	33	31	55.6	462.93	36.9543	12.6346	14.2	3.6432	4.1246
E1	G1	5	92	28	24	60.4	461.91	32.5156	11.4149	12.7	3.7534	3.7643
E1	G2	1	87	22	19	50	700.14	52.6575	9.6235	17.5	3.398	10.3124
E1	G2	2	85	27	22	53.2	688.31	53.2123	9.4219	18.1	3.4464	9.023
E1	G2	3	108	26	21	60.6	723.42	57.7897	9.2185	17.5	3.4521	9.4213
E1	G2	4	102	35	28	48.5	731.27	52.3214	8.6496	16.5	3.4782	12.3463
E1	G2	5	88	25	22	59.1	650.33	54.3993	9.6931	15.2	3.4753	10.3342
E1	G3	1	119	26	23	57.9	462.42	59.3123	10.6325	12.3	3.2745	5.52
E1	G3	2	123	23	20	55.2	413.34	44.9521	10.2151	12.5	3.2516	4.9575
E1	G3	3	91	26	16	55.3	422.64	34.419	9.9526	13.5	3.2458	4.9628
E1	G3	4	105	26	23	51.5	427.96	38.9352	11.1024	12.2	3.2913	5.8231
E1	G3	5	109	26	21	49.4	473.74	39.9926	10.4128	10.6	3.7424	5.527
E1	G4	1	114	27	20	62.6	543.42	43.6584	9.4162	11.2	3.5605	7.4379
E1	G4	2	97	24	20	58.9	532.75	40.6432	9.2623	12	3.3974	5.1234
E1	G4	3	107	27	23	58.2	512.64	41.8311	9.6238	9.8	2.4623	4.0143
E1	G4	4	102	23	18	54.8	524.98	41.6356	9.4216	11.5	3.3422	6.2313
E1	G4	5	106	22	15	61	528.74	42.6326	8.3854	12.6	3.4531	5.2313
E1	G5	1	99	26	20	67.3	864.21	54.6375	8.7888	12.8	3.4191	7.0034
E1	G5	2	110	30	21	67.1	852.41	58.5489	8.7543	15.3	3.3652	8.9083
E1	G5	3	109	28	20	57.3	841.21	57.7385	8.2173	12.1	3.357	8.4389
E1	G5	4	98	27	22	55.9	872.64	52.6475	9.2512	14	3.2151	8.3143
E1	G5	5	104	34	27	56.9	812.75	56.257	8.273	11.9	3.1324	7.3921
E2	G1	1	82	29	27	46.2	276.49	18.6612	6.2523	9.9	3.1316	4.2334
E2	G1	2	76	23	19	29.7	232.55	16.8684	6.7319	10	3.2731	5.3134
E2	G1	3	73	22	17	52.3	248.65	15.3413	6.7883	11.7	3.3414	3.1345
E2	G1	4	82	25	21	56.2	263.17	18.7585	6.5124	13.2	2.5362	4.3144
E2	G1	5	84	25	20	54.3	289.65	18.9867	6.9456	14.2	3.1284	4.4123
E2	G2	1	88	22	18	54.7	463.4	37.4135	6.3443	12.4	2.3057	6.2354
E2	G2	2	111	36	30	49.4	451.55	38.6631	6.7344	11.9	3.49	8.472
E2	G2	3	96	30	26	43.6	436.85	34.5321	6.1734	13.2	3.5852	5.7396
E2	G2	4	111	22	18	48.1	469.65	38.9851	6.0678	11.2	3.4634	7.3784
E2	G2	5	96	28	25	49.2	473.87	35.3143	6.3168	11.5	3.4329	5.3213
E2	G3	1	80	22	21	25.1	256.72	35.6231	7.5623	10.5	3.4247	5.17
E2	G3	2	81	20	12	44.3	251.31	36.9301	7.2137	10.3	3.6571	4.1671
E2	G3	3	96	27	21	36.4	241.52	49.2136	7.8595	11.5	3.5475	4.4395
E2	G3	4	87	26	22	42.2	265.74	37.2895	7.5295	11	3.5917	4.6212
E2	G3	5	97	23	22	38.6	212.53	50.9532	7.2415	11.5	3	5.9123
E2	G4	1	96	21	20	36.9	308.54	23.5617	10.2153	15.2	2.1241	6.3134
E2	G4	2	109	25	19	35.3	307.63	25.5671	11.3242	12.6	3.5412	7.4134
E2	G4	3	86	21	16	38.8	301.41	19.3514	8.6543	12.2	3.2162	5.3145
E2	G4	4	94	24	21	37.4	321.62	23.6758	10.6547	10.7	1.8457	6.7524
E2	G4	5	102	24	22	32.4	292.31	24.8567	10.2735	12.8	2.2351	5.3641
E2	G5	1	76	28	25	51.5	375.64	46.8436	7.8621	12.5	3.1251	8.4541
E2	G5	2	82	19	15	49.6	342.12	53.9763	7.3634	12.3	3.2173	9.4152
E2	G5	3	80	21	17	52.6	378.54	51.9434	7.9567	12.5	2.1234	7.4454
E2	G5	4	70	29	26	50.4	312.75	42.5758	8.4385	13.2	3.2742	9.5131
E2	G5	5	83	22	17	52.1	333.41	54.8435	7.2415	11.7	3.1251	6.6137
E3	G1	1	86	28	20	50	364.82	34.4791	7.4124	9.7	2.9711	3.3129
E3	G1	2	77	15	12	46.7	342.63	30.5133	7.2184	10.5	3.1171	4.1212
E3	G1	3	90	36	31	67.9	352.63	36.6753	7.8484	9.6	3.1427	3.3369
E3	G1	4	96	37	29	55.5	369.54	39.6567	6.8356	8.9	3.2716	3.7899
E3	G1	5	92	32	28	52.2	412.41	35.7454	7.2639	11.2	3.2136	4.2644
E3	G2	1	67	20	17	38.5	321.53	29.3124	9.7315	13.5	3.6224	6.3123
E3	G2	2	84	23	21	30.6	344.51	38.9854	8.9543	12.3	3.4108	5.6252
E3	G2	3	77	17	14	36.2	329.54	32.6546	9.2523	12.8	3.2754	5.3124
E3	G2	4	100	35	30	43.7	351.21	42.5435	10.2512	13.5	3.3414	7.3423
E3	G2	5	75	29	23	44.7	323.69	31.9654	9.6138	12.1	2.5836	5.1636
E3	G3	1	88	35	26	31.7	307.43	22.4123	10.1524	13.8	3.3588	8.4992
E3	G3	2	109	28	22	35.7	301.21	23.5234	10.0041	17.3	3.5426	8.2139
E3	G3	3	79	23	17	29.1	285.34	21.6857	9.8568	14.3	3.5315	8.581
E3	G3	4	96	24	20	34.1	321.41	22.3162	10.7345	14.2	3.3218	7.3102
E3	G3	5	87	28	26	39.3	304.65	23.3524	9.5127	17	3.5416	8.931
E3	G4	1	66	23	18	42.7	267.43	27.3435	11.5413	11.3	3.2422	7.314
E3	G4	2	63	23	19	45.1	263.62	22.3124	10.5235	12.6	3.3173	3.6259
E3	G4	3	81	30	21	41.5	215.72	26.9686	10.6597	10	3.4129	7.4321
E3	G4	4	76	26	21	39	248.52	25.7459	10.857	12	3.4216	8.1287
E3	G4	5	74	22	18	51.3	252.21	23.5346	11.0051	13.1	3.5575	5.8808
E3	G5	1	62	23	17	60	173.62	24.2373	6.4162	11.5	3.521	6.3214
E3	G5	2	78	28	23	45	241.66	27.5245	6.2172	13.7	3.6883	5.3475
E3	G5	3	86	25	22	45.8	221.62	22.6356	6.9456	12.4	3.7531	6.2189
E3	G5	4	73	28	25	56	242.73	21.7855	5.4174	13.5	2.5494	5.9812
E3	G5	5	65	25	21	61.3	215.52	24.8465	6.3139	12.5	3.4198	5.7313
E4	G1	1	75	36	32	52	248.21	20.2136	5.0533	15.5	2.6344	6.2313
E4	G1	2	75	27	25	51.5	241.63	20.3134	5.2746	17.5	3.5965	5.936
E4	G1	3	83	39	24	53.1	243.24	21.5584	5.8535	16.9	3.4697	5.2461
E4	G1	4	87	29	25	49	244.75	22.7356	5.3217	13.7	1.9312	5.4783
E4	G1	5	50	24	15	50.2	250.54	16.4143	5.2166	14.5	3.4956	7.5431
E4	G2	1	93	29	24	57	301.31	29.7857	8.5127	13.9	3.2463	5.3943
E4	G2	2	83	30	22	50.8	321.48	27.132	8.3152	12.7	3.2152	4.9188
E4	G2	3	86	29	21	52.8	275.41	27.419	8.7346	13.5	3.5267	5.6945
E4	G2	4	82	27	20	49.6	288.45	26.7547	7.9542	13.8	3.499	7.237
E4	G2	5	89	21	15	51.3	297.59	28.6534	8.5122	15	3.558	6.8347
E4	G3	1	85	22	17	33.3	266.34	22.6834	7.3151	14.2	3.216	8.2848
E4	G3	2	93	26	20	27.7	252.74	24.7543	7.4528	11.2	3.1795	7.4168
E4	G3	3	90	26	23	48.8	239.54	23.5992	7.2162	12.1	3.3049	6.0667
E4	G3	4	82	25	22	49.8	247.85	22.5456	7.3512	13.5	3.2155	7.3212
E4	G3	5	72	24	20	55.5	249.54	18.6455	7.4517	10.9	3.2642	8.3132
E4	G4	1	70	24	20	51.8	217.2	15.7554	8.8541	12.1	3.3308	6.043
E4	G4	2	80	23	18	37.3	201.41	18.9531	8.2419	11.5	3.1761	6.9753
E4	G4	3	81	27	22	51.4	211.62	19.4315	7.3462	10.5	3.258	8.4023
E4	G4	4	77	21	17	39.1	226.34	18.8786	9.7532	10	3.2374	7.4213
E4	G4	5	68	27	24	57.9	183.74	15.3123	8.8255	11	3.1533	6.3251
E4	G5	1	65	15	12	44.3	219.52	17.4435	6.3245	12.2	3.2453	6.5025
E4	G5	2	64	25	31	55	221.44	16.6543	6.1237	12.7	2.3216	4.3213
E4	G5	3	61	19	15	50.7	215.95	15.4234	6.8452	10.8	3.4921	5.8628
E4	G5	4	60	24	20	58.8	212.41	15.4598	6.1248	10.9	3.2123	5.3213
E4	G5	5	67	22	29	52.3	214.64	16.4234	6.2418	12	3.0412	3.769
